# Supplementary material for: Rapid, in-field deployable, avian influenza virus haemagglutinin characterisation tool using MinION technology
Source: Sci Rep. 2022 Jul 13;12:11886. doi: 10.1038/s41598-022-16048-y (PMC9279447; doi:10.1038/s41598-022-16048-y)
Supplement: Supplementary file 2 — Supplementary Information 2. [file 41598_2022_16048_MOESM2_ESM.xlsx]

## Sheet: MatrixOutput
	H16_OL661621_Geneious_mapping_to_A_HA_H16-19-4759-7_using_Geneious	H16_OL661621_Geneious_de_novo_assembled_using_Geneious	H16_OL661621_CAP3	H16_OL661621	H16_MN911206_A/Herring_Gull/Delaware/597/2019	H16_A/wild_waterbird/Victoria/19-04759-011/2019	H15_KY635719*_A/duck/Bangladesh/24697/2015	H15_CY006033_A/sooty_tern/Western_Australia/2190/1983	H15_CY006032_A/Australian_shelduck/Western_Australia/1756/1983	H14_MN431050_A/Blue-winged_Teal/Ohio/18OS1695/2018	H14_KX602668_A/goose/Karachi/NARC-13N-969/2014	H13_OL661620_Geneious_mapping_to_A_HA_H13-19-4759-3_using_Geneious	H13_OL661620_Geneios_de_novo_using_Geneious	H13_OL661620_CAP3	H13_OL661620	H13_OL661619	H13_MH894208*_A/Duck/China/Weihai/2017	H12_MK301259*_A/Mareca_falcata/China/D29/2015	H12_MH453831_A/virus/Australia/2013	H12_CY094879_A/red-necked_stint/Western_Australia/5745/1982	H11_MG214160*_A/duck/Fujian/SD061/2017	H11_DQ327835_A/sharp-tailed_sandpiper/Australia/6/2004	H11_A/wild_waterbird/Victoria/19-0581-009/2019	H10_OL661617_Geneious_mapping_to_A_HA_H10-AIV-193_using_Geneious	H10_OL661617_Geneious_de_novo_assembled_using_Geneious	H10_OL661617_CAP3	H10_OL661617	H10_MG366507*_A/chicken/Zhejiang/516100/2017	H10_A/Grey_Teal/Victoria/19-01749-193/2019	H9_OL661624_Geneious_mapping_to_A_HA_H9-AIV-19-185_using_Geneious	H9_OL661624_Geneious_de_novo_assembled_using_Geneious	H9_OL661624_CAP3	H9_OL661624	H9_MN918143*_A/chicken/China/1104/2019	H9_MK213322_A/Grey_Teal/Victoria/GT001/2017	H8_MT090367_A/duck/Bangladesh/37525/2019	H8_MK978904_A/duck/Hokkaido/X9/2016	H8_EF061122*_A/duck/Yangzhou/02/2005	H7_OL661625_Geneious_mapping_to_A_HA_H7-20-02865_using_Geneious	H7_OL661625_Geneious_de_novo_assembled_using_Geneious	H7_OL661625_CAP3	H7_OL661625	H7_MN700033*_A/chicken/China/AS1/2019	H7_M17736_A/starling/Victoria/1/1985	H7_JQ988864*_A/duck/Guangdong/1/1996	H7_CY061610_A/duck/Victoria/512/2007/	H7_CY033161_A/duck/Tasmania/277/2007/	H7_AY943924_A/chicken/NSW/1/1997	H7_AF202231_A/chicken/Queensland/667/95
H16_OL661621_Geneious_mapping_to_A_HA_H16-19-4759-7_using_Geneious
H16_OL661621_Geneious_de_novo_assembled_using_Geneious	0.0359151
H16_OL661621_CAP3	0.115361	0.0843514
H16_OL661621	2.12931e-06	0.035913	0.115359
H16_MN911206_A/Herring_Gull/Delaware/597/2019	0.0416447	0.0750846	0.154531	0.0416426
H16_A/wild_waterbird/Victoria/19-04759-011/2019	4.25862e-06	0.0359109	0.115357	2.12931e-06	0.0416404
H15_KY635719*_A/duck/Bangladesh/24697/2015	1.2071	1.24054	1.31998	1.2071	1.21872	1.20709
H15_CY006033_A/sooty_tern/Western_Australia/2190/1983	1.21313	1.24657	1.32602	1.21313	1.22476	1.21313	0.13315
H15_CY006032_A/Australian_shelduck/Western_Australia/1756/1983	1.21374	1.24718	1.32663	1.21374	1.22537	1.21374	0.133763	0.00178263
H14_MN431050_A/Blue-winged_Teal/Ohio/18OS1695/2018	1.25128	1.28472	1.36417	1.25128	1.26291	1.25128	0.98413	0.990164	0.990777
H14_KX602668_A/goose/Karachi/NARC-13N-969/2014	1.24855	1.28199	1.36144	1.24855	1.26018	1.24855	0.981402	0.987436	0.988049	0.110638
H13_OL661620_Geneious_mapping_to_A_HA_H13-19-4759-3_using_Geneious	0.370958	0.404398	0.483844	0.370956	0.382584	0.370954	1.19396	1.19999	1.2006	1.23814	1.23541
H13_OL661620_Geneios_de_novo_using_Geneious	0.514169	0.547609	0.627055	0.514167	0.525795	0.514165	1.33717	1.3432	1.34382	1.38135	1.37862	0.148576
H13_OL661620_CAP3	1.00581	1.03925	1.11869	1.00581	1.01744	1.0058	1.82881	1.83484	1.83546	1.87299	1.87026	0.640216	0.550501
H13_OL661620	0.37155	0.404989	0.484435	0.371547	0.383176	0.371545	1.19455	1.20058	1.2012	1.23873	1.236	0.000595887	0.149167	0.640808
H13_OL661619	0.37155	0.404989	0.484435	0.371547	0.383176	0.371545	1.19455	1.20058	1.2012	1.23873	1.236	0.000595887	0.149167	0.640808	0
H13_MH894208*_A/Duck/China/Weihai/2017	0.366224	0.399664	0.47911	0.366222	0.37785	0.36622	1.18922	1.19526	1.19587	1.23341	1.23068	0.039537	0.182748	0.674388	0.0401286	0.0401286
H12_MK301259*_A/Mareca_falcata/China/D29/2015	0.983481	1.01692	1.09637	0.983479	0.995107	0.983477	1.16137	1.1674	1.16801	1.20555	1.20282	0.970341	1.11355	1.60519	0.970932	0.970932	0.965607
H12_MH453831_A/virus/Australia/2013	0.961858	0.995298	1.07474	0.961856	0.973484	0.961854	1.13974	1.14578	1.14639	1.18393	1.1812	0.948718	1.09193	1.58357	0.949309	0.949309	0.943984	0.212541
H12_CY094879_A/red-necked_stint/Western_Australia/5745/1982	0.995084	1.02852	1.10797	0.995082	1.00671	0.99508	1.17297	1.179	1.17962	1.21715	1.21443	0.981944	1.12515	1.61679	0.982535	0.982535	0.97721	0.0972058	0.224143
H11_MG214160*_A/duck/Fujian/SD061/2017	0.589543	0.622983	0.702429	0.589541	0.601169	0.589539	1.09412	1.10015	1.10077	1.1383	1.13557	0.576403	0.719614	1.21125	0.576994	0.576994	0.571669	0.870502	0.848879	0.882105
H11_DQ327835_A/sharp-tailed_sandpiper/Australia/6/2004	0.615203	0.648643	0.728089	0.615201	0.626829	0.615199	1.11978	1.12581	1.12643	1.16396	1.16123	0.602063	0.745274	1.23691	0.602655	0.602655	0.59733	0.896163	0.87454	0.907765	0.0714447
H11_A/wild_waterbird/Victoria/19-0581-009/2019	0.646974	0.680414	0.75986	0.646972	0.6586	0.64697	1.15155	1.15758	1.1582	1.19573	1.19301	0.633834	0.777045	1.26869	0.634426	0.634426	0.6291	0.927933	0.90631	0.939536	0.103215	0.0652768
H10_OL661617_Geneious_mapping_to_A_HA_H10-AIV-193_using_Geneious	1.12777	1.16121	1.24065	1.12776	1.13939	1.12776	0.576015	0.582049	0.582662	0.904799	0.902071	1.11463	1.25784	1.74948	1.11522	1.11522	1.10989	1.08204	1.06041	1.09364	1.01479	1.04045	1.07222
H10_OL661617_Geneious_de_novo_assembled_using_Geneious	2.34853	2.38196	2.46141	2.34852	2.36015	2.34852	1.79677	1.80281	1.80342	2.12556	2.12283	2.33538	2.4786	2.97024	2.33598	2.33598	2.33065	2.30279	2.28117	2.3144	2.23555	2.26121	2.29298	1.61503
H10_OL661617_CAP3	2.20884	2.24228	2.32173	2.20884	2.22047	2.20884	1.65709	1.66312	1.66374	1.98587	1.98315	2.1957	2.33891	2.83055	2.19629	2.19629	2.19097	2.16311	2.14149	2.17471	2.09586	2.12152	2.15329	1.47534	0.693661
H10_OL661617	1.12691	1.16035	1.23979	1.12691	1.13853	1.1269	0.575156	0.58119	0.581803	0.903941	0.901213	1.11377	1.25698	1.74862	1.11436	1.11436	1.10903	1.08118	1.05955	1.09278	1.01393	1.03959	1.07136	0.0147231	1.61417	1.47448
H10_MG366507*_A/chicken/Zhejiang/516100/2017	1.1339	1.16734	1.24679	1.1339	1.14553	1.1339	0.582149	0.588183	0.588796	0.910934	0.908206	1.12076	1.26397	1.75561	1.12135	1.12135	1.11603	1.08817	1.06655	1.09977	1.02092	1.04658	1.07835	0.0802083	1.62116	1.48148	0.0793496
H10_A/Grey_Teal/Victoria/19-01749-193/2019	1.12898	1.16242	1.24186	1.12898	1.1406	1.12897	0.577226	0.58326	0.583873	0.90601	0.903282	1.11584	1.25905	1.75069	1.11643	1.11643	1.1111	1.08325	1.06162	1.09485	1.016	1.04166	1.07343	0.00121523	1.61624	1.47655	0.0159341	0.0814193
H9_OL661624_Geneious_mapping_to_A_HA_H9-AIV-19-185_using_Geneious	0.904853	0.938293	1.01774	0.904851	0.916479	0.904849	1.08274	1.08877	1.08939	1.12692	1.12419	0.891713	1.03492	1.52656	0.892305	0.892305	0.88698	0.629126	0.607503	0.640729	0.791874	0.817535	0.849306	1.00341	2.22417	2.08448	1.00255	1.00954	1.00462
H9_OL661624_Geneious_de_novo_assembled_using_Geneious	0.956729	0.990169	1.06961	0.956727	0.968355	0.956725	1.13461	1.14065	1.14126	1.1788	1.17607	0.943589	1.0868	1.57844	0.94418	0.94418	0.938855	0.681001	0.659378	0.692604	0.84375	0.86941	0.901181	1.05528	2.27604	2.13636	1.05442	1.06142	1.05649	0.0520985
H9_OL661624_CAP3	0.97118	1.00462	1.08407	0.971177	0.982806	0.971175	1.14907	1.1551	1.15571	1.19325	1.19052	0.958039	1.10125	1.59289	0.958631	0.958631	0.953306	0.695452	0.673829	0.707055	0.858201	0.883861	0.915632	1.06973	2.29049	2.15081	1.06888	1.07587	1.07095	0.0665493	0.111302
H9_OL661624	0.904851	0.93829	1.01774	0.904848	0.916477	0.904846	1.08274	1.08877	1.08938	1.12692	1.12419	0.89171	1.03492	1.52656	0.892302	0.892302	0.886977	0.629123	0.6075	0.640726	0.791872	0.817532	0.849303	1.00341	2.22416	2.08448	1.00255	1.00954	1.00462	2.90206e-06	0.0520956	0.0665464
H9_MN918143*_A/chicken/China/1104/2019	0.924964	0.958404	1.03785	0.924962	0.93659	0.92496	1.10285	1.10888	1.1095	1.14703	1.14431	0.911824	1.05503	1.54668	0.912416	0.912416	0.90709	0.649237	0.627614	0.66084	0.811985	0.837646	0.869416	1.02352	2.24428	2.10459	1.02266	1.02965	1.02473	0.206894	0.258769	0.27322	0.206891
H9_MK213322_A/Grey_Teal/Victoria/GT001/2017	0.91566	0.949099	1.02855	0.915657	0.927286	0.915655	1.09355	1.09958	1.10019	1.13773	1.135	0.902519	1.04573	1.53737	0.903111	0.903111	0.897786	0.639932	0.618309	0.651535	0.802681	0.828341	0.860112	1.01421	2.23497	2.09529	1.01336	1.02035	1.01543	0.0521009	0.103976	0.118427	0.052098	0.2177
H8_MT090367_A/duck/Bangladesh/37525/2019	0.965229	0.998669	1.07811	0.965227	0.976855	0.965225	1.14311	1.14915	1.14976	1.1873	1.18457	0.952089	1.0953	1.58694	0.95268	0.95268	0.947355	0.527219	0.505596	0.538821	0.85225	0.87791	0.909681	1.06378	2.28454	2.14486	1.06292	1.06992	1.06499	0.610874	0.662749	0.6772	0.610871	0.630985	0.62168
H8_MK978904_A/duck/Hokkaido/X9/2016	0.960072	0.993512	1.07296	0.96007	0.971698	0.960068	1.13796	1.14399	1.1446	1.18214	1.17941	0.946932	1.09014	1.58178	0.947523	0.947523	0.942198	0.522062	0.500439	0.533664	0.847093	0.872753	0.904524	1.05863	2.27938	2.1397	1.05777	1.06476	1.05984	0.605717	0.657592	0.672043	0.605714	0.625828	0.616523	0.0591235
H8_EF061122*_A/duck/Yangzhou/02/2005	0.961358	0.994798	1.07424	0.961356	0.972984	0.961354	1.13924	1.14528	1.14589	1.18343	1.1807	0.948218	1.09143	1.58307	0.94881	0.94881	0.943484	0.523348	0.501725	0.534951	0.848379	0.87404	0.90581	1.05991	2.28067	2.14099	1.05905	1.06605	1.06112	0.607003	0.658879	0.673329	0.607	0.627114	0.617809	0.145493	0.140336
H7_OL661625_Geneious_mapping_to_A_HA_H7-20-02865_using_Geneious	1.28133	1.31477	1.39422	1.28133	1.29296	1.28133	0.45311	0.459144	0.459756	1.05837	1.05564	1.26819	1.41141	1.90305	1.26879	1.26879	1.26346	1.2356	1.21398	1.24721	1.16836	1.19402	1.22579	0.650252	1.87101	1.73133	0.649393	0.656386	0.651463	1.15698	1.20885	1.2233	1.15697	1.17709	1.16778	1.21735	1.21219	1.21348
H7_OL661625_Geneious_de_novo_assembled_using_Geneious	1.39857	1.43201	1.51145	1.39856	1.41019	1.39856	0.570342	0.576376	0.576989	1.1756	1.17287	1.38543	1.52864	2.02028	1.38602	1.38602	1.38069	1.35284	1.33121	1.36444	1.28559	1.31125	1.34302	0.767484	1.98824	1.84856	0.766625	0.773618	0.768695	1.27421	1.32608	1.34053	1.27421	1.29432	1.28501	1.33458	1.32943	1.33071	0.117237
H7_OL661625_CAP3	1.40659	1.44003	1.51948	1.40659	1.41822	1.40659	0.578369	0.584403	0.585016	1.18363	1.1809	1.39345	1.53667	2.02831	1.39405	1.39405	1.38872	1.36086	1.33924	1.37247	1.29362	1.31928	1.35105	0.775511	1.99627	1.85659	0.774653	0.781646	0.776722	1.28224	1.33411	1.34856	1.28223	1.30235	1.29304	1.34261	1.33745	1.33874	0.125264	0.0108833
H7_OL661625	1.26941	1.30285	1.38229	1.26941	1.28103	1.2694	0.441182	0.447216	0.447829	1.04644	1.04371	1.25627	1.39948	1.89112	1.25686	1.25686	1.25153	1.22368	1.20205	1.23528	1.15643	1.18209	1.21386	0.638324	1.85908	1.7194	0.637466	0.644459	0.639535	1.14505	1.19692	1.21137	1.14505	1.16516	1.15585	1.20542	1.20027	1.20155	0.0130281	0.13026	0.138288
H7_MN700033*_A/chicken/China/AS1/2019	1.23434	1.26778	1.34723	1.23434	1.24597	1.23434	0.406119	0.412153	0.412766	1.01138	1.00865	1.2212	1.36441	1.85605	1.2218	1.2218	1.21647	1.18861	1.16699	1.20022	1.12136	1.14703	1.1788	0.603261	1.82402	1.68434	0.602402	0.609395	0.604472	1.10998	1.16186	1.17631	1.10998	1.1301	1.12079	1.17036	1.1652	1.16649	0.248717	0.365949	0.373977	0.23679
H7_M17736_A/starling/Victoria/1/1985	1.33026	1.3637	1.44314	1.33025	1.34188	1.33025	0.50203	0.508065	0.508677	1.10729	1.10456	1.31712	1.46033	1.95197	1.31771	1.31771	1.31238	1.28452	1.2629	1.29613	1.21728	1.24294	1.27471	0.699173	1.91993	1.78025	0.698314	0.705307	0.700384	1.2059	1.25777	1.27222	1.20589	1.22601	1.2167	1.26627	1.26112	1.2624	0.184767	0.301999	0.310027	0.17284	0.297638
H7_JQ988864*_A/duck/Guangdong/1/1996	1.2087	1.24214	1.32159	1.2087	1.22033	1.2087	0.380475	0.386509	0.387122	0.985732	0.983004	1.19556	1.33877	1.83041	1.19615	1.19615	1.19083	1.16297	1.14135	1.17457	1.09572	1.12138	1.15315	0.577617	1.79838	1.65869	0.576758	0.583751	0.578828	1.08434	1.13622	1.15067	1.08434	1.10445	1.09515	1.14472	1.13956	1.14085	0.370493	0.487725	0.495753	0.358566	0.323502	0.419414
H7_CY061610_A/duck/Victoria/512/2007/	1.27844	1.31188	1.39132	1.27844	1.29006	1.27843	0.450213	0.456247	0.45686	1.05547	1.05274	1.2653	1.40851	1.90015	1.26589	1.26589	1.26056	1.23271	1.21108	1.24431	1.16546	1.19112	1.22289	0.647355	1.86811	1.72843	0.646496	0.653489	0.648566	1.15408	1.20595	1.22041	1.15408	1.17419	1.16489	1.21445	1.2093	1.21058	0.132949	0.250182	0.258209	0.121022	0.24582	0.119536	0.367597
H7_CY033161_A/duck/Tasmania/277/2007/	1.27909	1.31253	1.39198	1.27909	1.29072	1.27909	0.450868	0.456902	0.457515	1.05613	1.0534	1.26595	1.40916	1.9008	1.26654	1.26654	1.26122	1.23336	1.21174	1.24496	1.16611	1.19177	1.22354	0.64801	1.86877	1.72908	0.647151	0.654144	0.649221	1.15473	1.20661	1.22106	1.15473	1.17484	1.16554	1.21511	1.20995	1.21124	0.133604	0.250837	0.258864	0.121677	0.246475	0.120191	0.368251	0.0127475
H7_AY943924_A/chicken/NSW/1/1997	1.27047	1.30391	1.38336	1.27047	1.2821	1.27047	0.442247	0.448281	0.448894	1.0475	1.04478	1.25733	1.40054	1.89218	1.25792	1.25792	1.2526	1.22474	1.20312	1.23634	1.15749	1.18315	1.21492	0.639389	1.86015	1.72046	0.63853	0.645524	0.6406	1.14611	1.19799	1.21244	1.14611	1.16622	1.15692	1.20649	1.20133	1.20262	0.124984	0.242216	0.250244	0.113057	0.237855	0.0740522	0.359631	0.0597525	0.0604073
H7_AF202231_A/chicken/Queensland/667/95	1.2852	1.31864	1.39809	1.2852	1.29683	1.2852	0.456976	0.46301	0.463623	1.06223	1.05951	1.27206	1.41527	1.90691	1.27265	1.27265	1.26733	1.23947	1.21785	1.25107	1.17222	1.19788	1.22965	0.654118	1.87488	1.73519	0.653259	0.660252	0.655329	1.16084	1.21272	1.22717	1.16084	1.18095	1.17165	1.22122	1.21606	1.21735	0.139712	0.256945	0.264972	0.127785	0.252583	0.0592726	0.37436	0.0744814	0.0751362	0.0289976
H7_AF202227_A/chicken/Victoria/1/92	1.30443	1.33787	1.41731	1.30443	1.31606	1.30442	0.476204	0.482238	0.482851	1.08146	1.07873	1.29129	1.4345	1.92614	1.29188	1.29188	1.28656	1.2587	1.23708	1.2703	1.19145	1.21711	1.24888	0.673346	1.8941	1.75442	0.672487	0.679481	0.674557	1.18007	1.23195	1.2464	1.18007	1.20018	1.19088	1.24045	1.23529	1.23658	0.158941	0.276173	0.284201	0.147014	0.271812	0.0453636	0.393588	0.0937096	0.0943644	0.0482258	0.0334462
H7_A/Grey_Teal/Victoria/19-01749-185/2019	1.26202	1.29546	1.37491	1.26202	1.27365	1.26202	0.4338	0.439834	0.440447	1.03906	1.03633	1.24888	1.3921	1.88374	1.24948	1.24948	1.24415	1.21629	1.19467	1.2279	1.14905	1.17471	1.20648	0.630942	1.8517	1.71202	0.630083	0.637077	0.632153	1.13767	1.18954	1.20399	1.13766	1.15778	1.14847	1.19804	1.19288	1.19417	0.0355035	0.152736	0.160763	0.0235764	0.229407	0.165457	0.351184	0.11364	0.114295	0.105674	0.120403
H6_MG198927*_A/duck/Fujian/SD099/2017	0.877787	0.911227	0.990672	0.877784	0.889413	0.877782	1.15484	1.16087	1.16149	1.19902	1.19629	0.864646	1.00786	1.4995	0.865238	0.865238	0.859913	0.931222	0.9096	0.942825	0.764808	0.790468	0.822239	1.07551	2.29627	2.15658	1.07465	1.08164	1.07672	0.852595	0.90447	0.918921	0.852592	0.872706	0.863401	0.91297	0.907813	0.9091	1.22908	1.34631	1.35434	1.21715	1.18209	1.278	1.15644	1.22618	1.22683	1.21821	1.23294
H6_CY077660_A/Pacific_black_duck/Western_Australia/4045/1980	0.871955	0.905395	0.984841	0.871953	0.883581	0.871951	1.14901	1.15504	1.15565	1.19319	1.19046	0.858815	1.00203	1.49367	0.859406	0.859406	0.854081	0.925391	0.903768	0.936994	0.758976	0.784636	0.816407	1.06968	2.29043	2.15075	1.06882	1.07581	1.07089	0.846763	0.898638	0.913089	0.84676	0.866874	0.857569	0.907138	0.901982	0.903268	1.22324	1.34048	1.3485	1.21132	1.17625	1.27217	1.15061	1.22035	1.221	1.21238	1.22711
H6_CY028243_A/Eurasian_coot/Western_Australia/2727/1979	0.874539	0.907979	0.987425	0.874537	0.886165	0.874535	1.15159	1.15763	1.15824	1.19578	1.19305	0.861399	1.00461	1.49625	0.861991	0.861991	0.856666	0.927975	0.906352	0.939578	0.761561	0.787221	0.818992	1.07226	2.29302	2.15334	1.0714	1.0784	1.07347	0.849348	0.901223	0.915674	0.849345	0.869458	0.860154	0.909723	0.904566	0.905852	1.22583	1.34306	1.35109	1.2139	1.17884	1.27475	1.15319	1.22293	1.22359	1.21497	1.2297
H5_KX523694*_A/duck/Hubei/SZY250/2016	1.02709	1.06053	1.13998	1.02709	1.03872	1.02709	1.30414	1.31018	1.31079	1.34833	1.3456	1.01395	1.15716	1.6488	1.01454	1.01454	1.00922	1.08053	1.0589	1.09213	0.91411	0.939771	0.971542	1.22481	2.44557	2.30589	1.22395	1.23095	1.22602	1.0019	1.05377	1.06822	1.00189	1.02201	1.0127	1.06227	1.05712	1.0584	1.37838	1.49561	1.50364	1.36645	1.33139	1.4273	1.30574	1.37548	1.37614	1.36752	1.38224
H5_CY111533_A/duck/Victoria/0305-2/2012/	0.992037	1.02548	1.10492	0.992035	1.00366	0.992033	1.26909	1.27512	1.27574	1.31327	1.31055	0.978897	1.12211	1.61375	0.979488	0.979488	0.974163	1.04547	1.02385	1.05708	0.879058	0.904719	0.936489	1.18976	2.41052	2.27083	1.1889	1.19589	1.19097	0.966845	1.01872	1.03317	0.966842	0.986956	0.977652	1.02722	1.02206	1.02335	1.34333	1.46056	1.46859	1.3314	1.29634	1.39225	1.27069	1.34043	1.34108	1.33246	1.34719
H5_CY077685_A/duck/Victoria/26/1981	0.93234	0.96578	1.04523	0.932338	0.943966	0.932336	1.20939	1.21543	1.21604	1.25358	1.25085	0.9192	1.06241	1.55405	0.919791	0.919791	0.914466	0.985776	0.964153	0.997379	0.819361	0.845022	0.876792	1.13006	2.35082	2.21114	1.1292	1.1362	1.13127	0.907148	0.959024	0.973474	0.907145	0.927259	0.917954	0.967524	0.962367	0.963653	1.28363	1.40086	1.40889	1.2717	1.23664	1.33255	1.21099	1.28073	1.28139	1.27277	1.2875
H5_CY045255_A/shearwater/Australia/751/1975/	0.918429	0.951869	1.03131	0.918427	0.930055	0.918425	1.19548	1.20152	1.20213	1.23967	1.23694	0.905289	1.0485	1.54014	0.905881	0.905881	0.900555	0.971865	0.950242	0.983468	0.80545	0.831111	0.862881	1.11615	2.33691	2.19723	1.11529	1.12229	1.11736	0.893237	0.945113	0.959564	0.893234	0.913348	0.904044	0.953613	0.948456	0.949742	1.26972	1.38695	1.39498	1.25779	1.22273	1.31864	1.19708	1.26682	1.26748	1.25886	1.27358
H5_AF144305*_A/goose/Guangdong/1/1996	0.96452	0.99796	1.07741	0.964518	0.976146	0.964516	1.24157	1.24761	1.24822	1.28576	1.28303	0.95138	1.09459	1.58623	0.951971	0.951971	0.946646	1.01796	0.996333	1.02956	0.851541	0.877201	0.908972	1.16224	2.383	2.24332	1.16138	1.16838	1.16345	0.939328	0.991203	1.00565	0.939325	0.959439	0.950134	0.999703	0.994547	0.995833	1.31581	1.43304	1.44107	1.30388	1.26882	1.36473	1.24317	1.31291	1.31357	1.30495	1.31968
H4_OL661623	1.21715	1.25059	1.33004	1.21715	1.22878	1.21715	0.949998	0.956032	0.956645	0.440428	0.4377	1.20401	1.34722	1.83886	1.2046	1.2046	1.19928	1.17142	1.1498	1.18302	1.10417	1.12983	1.1616	0.870668	2.09143	1.95174	0.869809	0.876802	0.871879	1.09279	1.14467	1.15912	1.09279	1.1129	1.1036	1.15317	1.14801	1.1493	1.02424	1.14147	1.1495	1.01231	0.977244	1.07316	0.951601	1.02134	1.02199	1.01337	1.0281
H4_OL661622	1.21802	1.25146	1.33091	1.21802	1.22965	1.21802	0.950872	0.956906	0.957519	0.441301	0.438573	1.20488	1.34809	1.83973	1.20547	1.20547	1.20015	1.17229	1.15067	1.1839	1.10504	1.1307	1.16248	0.871541	2.0923	1.95262	0.870683	0.877676	0.872752	1.09366	1.14554	1.15999	1.09366	1.11378	1.10447	1.15404	1.14888	1.15017	1.02511	1.14234	1.15037	1.01318	0.978118	1.07403	0.952474	1.02221	1.02287	1.01425	1.02898
H4_KY415636*_A/duck/Ganzhou/GZ5/2015	1.1978	1.23124	1.31068	1.19779	1.20942	1.19779	0.930645	0.936679	0.937292	0.421075	0.418347	1.18466	1.32787	1.81951	1.18525	1.18525	1.17992	1.15207	1.13044	1.16367	1.08482	1.11048	1.14225	0.851315	2.07207	1.93239	0.850456	0.857449	0.852526	1.07344	1.12531	1.13976	1.07344	1.09355	1.08424	1.13381	1.12866	1.12994	1.00488	1.12211	1.13014	0.992955	0.957891	1.0538	0.932248	1.00199	1.00264	0.99402	1.00875
H3_MK213331_A/Pink-eared_Duck/Victoria/PD001/2017	1.18753	1.22097	1.30042	1.18753	1.19916	1.18753	0.920378	0.926412	0.927025	0.591279	0.588551	1.17439	1.3176	1.80924	1.17498	1.17498	1.16966	1.1418	1.12018	1.1534	1.07455	1.10021	1.13198	0.841048	2.06181	1.92212	0.840189	0.847182	0.842259	1.06317	1.11505	1.1295	1.06317	1.08328	1.07398	1.12355	1.11839	1.11968	0.994615	1.11185	1.11988	0.982688	0.947624	1.04354	0.921981	0.991719	0.992373	0.983753	0.998482
H3_MG204059*_A/duck/Fujian/SD063/2017	1.1569	1.19034	1.26979	1.1569	1.16853	1.1569	0.889751	0.895785	0.896397	0.560651	0.557923	1.14376	1.28697	1.77861	1.14435	1.14435	1.13903	1.11117	1.08955	1.12277	1.04392	1.06958	1.10135	0.81042	2.03118	1.89149	0.809561	0.816554	0.811631	1.03254	1.08442	1.09887	1.03254	1.05265	1.04335	1.09292	1.08776	1.08905	0.963987	1.08122	1.08925	0.95206	0.916996	1.01291	0.891353	0.961091	0.961745	0.953125	0.967854
H3_A/wild_duck/Victoria/10-03507-020/2010	1.17663	1.21007	1.28952	1.17663	1.18826	1.17663	0.909484	0.915518	0.91613	0.580384	0.577656	1.16349	1.30671	1.79835	1.16409	1.16409	1.15876	1.1309	1.10928	1.14251	1.06366	1.08932	1.12109	0.830153	2.05091	1.91123	0.829294	0.836287	0.831364	1.05228	1.10415	1.1186	1.05227	1.07239	1.06308	1.11265	1.10749	1.10878	0.98372	1.10095	1.10898	0.971793	0.93673	1.03264	0.911086	0.980824	0.981479	0.972858	0.987587
H2_KY415628*_A/Pigeon/Longquan/LQ67/2016	0.909634	0.943074	1.02252	0.909632	0.92126	0.909629	1.18669	1.19272	1.19333	1.23087	1.22814	0.896493	1.0397	1.53134	0.897085	0.897085	0.89176	0.96307	0.941447	0.974672	0.796655	0.822315	0.854086	1.10736	2.32811	2.18843	1.1065	1.11349	1.10857	0.884442	0.936317	0.950768	0.884439	0.904553	0.895248	0.944817	0.93966	0.940947	1.26092	1.37816	1.38618	1.249	1.21393	1.30984	1.18829	1.25803	1.25868	1.25006	1.26479
H2_CY077529_A/mallard/New_Zealand/449-81/2004	0.915141	0.948581	1.02803	0.915139	0.926767	0.915136	1.19219	1.19823	1.19884	1.23638	1.23365	0.902001	1.04521	1.53685	0.902592	0.902592	0.897267	0.968577	0.946954	0.980179	0.802162	0.827822	0.859593	1.11286	2.33362	2.19394	1.112	1.119	1.11407	0.889949	0.941824	0.956275	0.889946	0.91006	0.900755	0.950324	0.945167	0.946454	1.26643	1.38366	1.39169	1.2545	1.21944	1.31535	1.1938	1.26353	1.26419	1.25557	1.2703
H1_OL67525	0.908158	0.941598	1.02104	0.908156	0.919784	0.908154	1.18521	1.19124	1.19186	1.22939	1.22667	0.895018	1.03823	1.52987	0.895609	0.895609	0.890284	0.961594	0.939971	0.973196	0.795179	0.820839	0.85261	1.10588	2.32664	2.18695	1.10502	1.11201	1.10709	0.882966	0.934841	0.949292	0.882963	0.903077	0.893772	0.943341	0.938184	0.939471	1.25945	1.37668	1.38471	1.24752	1.21246	1.30837	1.18681	1.25655	1.25721	1.24858	1.26331
H1_KY415627*_A/duck/Yuhuan/YH45/2016	0.913509	0.946949	1.02639	0.913507	0.925135	0.913505	1.19056	1.1966	1.19721	1.23475	1.23202	0.900369	1.04358	1.53522	0.90096	0.90096	0.895635	0.966945	0.945322	0.978548	0.80053	0.82619	0.857961	1.11123	2.33199	2.19231	1.11037	1.11737	1.11244	0.888317	0.940193	0.954643	0.888314	0.908428	0.899123	0.948693	0.943536	0.944822	1.2648	1.38203	1.39006	1.25287	1.21781	1.31372	1.19216	1.2619	1.26256	1.25394	1.26866
H1_CY077677_A/duck/Victoria/23/1981	0.901947	0.935387	1.01483	0.901945	0.913573	0.901943	1.179	1.18503	1.18565	1.22318	1.22046	0.888807	1.03202	1.52366	0.889399	0.889399	0.884074	0.955383	0.93376	0.966986	0.788968	0.814629	0.8464	1.09967	2.32043	2.18074	1.09881	1.1058	1.10088	0.876756	0.928631	0.943082	0.876753	0.896866	0.887562	0.937131	0.931974	0.93326	1.25324	1.37047	1.3785	1.24131	1.20625	1.30216	1.1806	1.25034	1.25099	1.24237	1.2571
[truncated: 21 more columns]

## Sheet: Caption
Pairwise Patristic Distances Between Sequences
Patristic distances between pairs of sequences are shown. Analyses were conducted using the Jukes-Cantor model [1]. This analysis involved 70 nucleotide sequences. All positions with less than 51% site coverage were eliminated, i.e., fewer than 49% alignment gaps, missing data, and ambiguous bases were allowed at any position (partial deletion option). There were a total of 1714 positions in the …
1. Jukes T.H. and Cantor C.R. (1969). Evolution of protein molecules. In Munro HN, editor, Mammalian Protein Metabolism, pp. 21-132, Academic Press, New York.
2. Tamura K., Stecher G., and Kumar S. (2021). MEGA 11: Molecular Evolutionary Genetics Analysis Version 11. Molecular Biology and Evolution https://doi.org/10.1093/molbev/msab120.
Disclaimer: Although utmost care has been taken to ensure the correctness of the caption, the caption text is provided "as is" without any warranty of any kind. Authors advise the user to carefully check the caption prior to its use for any purpose and report any errors or problems to the authors immediately (www.megasoftware.net). In no event shall the authors and their employers be liable for a…
